# Supplementary material for: Genetic Diversification of Tomato and Agricultural Soil Management Shaped the Rhizospheric Microbiome of Tomato (Solanum lycopersicum)
Source: Microorganisms. 2025 Jul 1;13(7):1550. doi: 10.3390/microorganisms13071550 (PMC12298371; doi:10.3390/microorganisms13071550)
Supplement: Supplementary file 1 [file microorganisms-13-01550-s001.zip]

Archive with 2 entries (2 files):
- Supplementary figures_MG.pdf
- Supplementary tables 18_05_2025.xlsx
