# Supplementary material for: Genetic Diversification of Tomato and Agricultural Soil Management Shaped the Rhizospheric Microbiome of Tomato (Solanum lycopersicum)
Source: Microorganisms. 2025 Jul 1;13(7):1550. doi: 10.3390/microorganisms13071550 (PMC12298371; doi:10.3390/microorganisms13071550)
Supplement: Supplementary file 1 [file microorganisms-13-01550-s001.zip › Supplementary tables 18_05_2025.xlsx]

## Sheet: Table S1
Table S1. Description of samples used in the study.
Sample ID	Amplicon Type	Replicate	Tomato Genotypes	Abreviation od sample	Soil Type
S1T1-1	16S	R1	Solanum lycopersicum cv. Cal-Ace	Cal-Ace	Natural Soil
S1T1-2	16S	R2	Solanum lycopersicum cv. Cal-Ace	Cal-Ace	Natural Soil
S1T1-3	16S	R3	Solanum lycopersicum cv. Cal-Ace	Cal-Ace	Natural Soil
S1T2-1	16S	R1	Solanum lycopersicum cv. Poncho Negro	Poncho Negro	Natural Soil
S1T2-2	16S	R2	Solanum lycopersicum cv. Poncho Negro	Poncho Negro	Natural Soil
S1T2-3	16S	R3	Solanum lycopersicum cv. Poncho Negro	Poncho Negro	Natural Soil
S1T3-1	16S	R1	Solanum lycopersicum L. var. Cerasiforme	Cherry	Natural Soil
S1T3-2	16S	R2	Solanum lycopersicum L. var. Cerasiforme	Cherry	Natural Soil
S1T3-3	16S	R3	Solanum lycopersicum L. var. Cerasiforme	Cherry	Natural Soil
S1T4-1	16S	R1	Solanum chilense	S. Chilense	Natural Soil
S1T4-2	16S	R2	Solanum chilense	S. Chilense	Natural Soil
S1T4-3	16S	R3	Solanum chilense	S. Chilense	Natural Soil
S2T1-1	16S	R1	Solanum lycopersicum cv. Cal-Ace	Cal-Ace	Agricultural Soil
S2T1-2	16S	R2	Solanum lycopersicum cv. Cal-Ace	Cal-Ace	Agricultural Soil
S2T1-3	16S	R3	Solanum lycopersicum cv. Cal-Ace	Cal-Ace	Agricultural Soil
S2T2-1	16S	R1	Solanum lycopersicum cv. Poncho Negro	Poncho Negro	Agricultural Soil
S2T2-2	16S	R2	Solanum lycopersicum cv. Poncho Negro	Poncho Negro	Agricultural Soil
S2T2-3	16S	R3	Solanum lycopersicum cv. Poncho Negro	Poncho Negro	Agricultural Soil
S2T3-1	16S	R1	Solanum lycopersicum L. var. Cerasiforme	Cherry	Agricultural Soil
S2T3-2	16S	R2	Solanum lycopersicum L. var. Cerasiforme	Cherry	Agricultural Soil
S2T3-3	16S	R3	Solanum lycopersicum L. var. Cerasiforme	Cherry	Agricultural Soil
S2T4-1	16S	R1	Solanum chilense	S. Chilense	Agricultural Soil
S2T4-2	16S	R2	Solanum chilense	S. Chilense	Agricultural Soil
S2T4-3	16S	R3	Solanum chilense	S. Chilense	Agricultural Soil
S1T1-1	ITS2	R1	Solanum lycopersicum cv. Cal-Ace	Cal-Ace	Natural Soil
S1T1-2	ITS2	R2	Solanum lycopersicum cv. Cal-Ace	Cal-Ace	Natural Soil
S1T1-3	ITS2	R3	Solanum lycopersicum cv. Cal-Ace	Cal-Ace	Natural Soil
S1T2-1	ITS2	R1	Solanum lycopersicum cv. Poncho Negro	Poncho Negro	Natural Soil
S1T2-2	ITS2	R2	Solanum lycopersicum cv. Poncho Negro	Poncho Negro	Natural Soil
S1T2-3	ITS2	R3	Solanum lycopersicum cv. Poncho Negro	Poncho Negro	Natural Soil
S1T3-1	ITS2	R1	Solanum lycopersicum L. var. Cerasiforme	Cherry	Natural Soil
S1T3-2	ITS2	R2	Solanum lycopersicum L. var. Cerasiforme	Cherry	Natural Soil
S1T3-3	ITS2	R3	Solanum lycopersicum L. var. Cerasiforme	Cherry	Natural Soil
S1T4-1	ITS2	R1	Solanum chilense	S. Chilense	Natural Soil
S1T4-2	ITS2	R2	Solanum chilense	S. Chilense	Natural Soil
S1T4-3	ITS2	R3	Solanum chilense	S. Chilense	Natural Soil
S2T1-1	ITS2	R1	Solanum lycopersicum cv. Cal-Ace	Cal-Ace	Agricultural Soil
S2T1-2	ITS2	R2	Solanum lycopersicum cv. Cal-Ace	Cal-Ace	Agricultural Soil
S2T1-3	ITS2	R3	Solanum lycopersicum cv. Cal-Ace	Cal-Ace	Agricultural Soil
S2T2-1	ITS2	R1	Solanum lycopersicum cv. Poncho Negro	Poncho Negro	Agricultural Soil
S2T2-2	ITS2	R2	Solanum lycopersicum cv. Poncho Negro	Poncho Negro	Agricultural Soil
S2T2-3	ITS2	R3	Solanum lycopersicum cv. Poncho Negro	Poncho Negro	Agricultural Soil
S2T3-1	ITS2	R1	Solanum lycopersicum L. var. Cerasiforme	Cherry	Agricultural Soil
S2T3-2	ITS2	R2	Solanum lycopersicum L. var. Cerasiforme	Cherry	Agricultural Soil
S2T3-3	ITS2	R3	Solanum lycopersicum L. var. Cerasiforme	Cherry	Agricultural Soil
S2T4-1	ITS2	R1	Solanum chilense	S. Chilense	Agricultural Soil
S2T4-2	ITS2	R2	Solanum chilense	S. Chilense	Agricultural Soil
S2T4-3	ITS2	R3	Solanum chilense	S. Chilense	Agricultural Soil

## Sheet: Table S2
Table S2. Summary of filtered sequences by method DADA2 and filters applied in sequences of bacterial and fungal analysis.
	Bacterial sequences			Fungal sequences
sample-id	Raw sequences	High quality sequences	Percentage High Quality Sequences	Raw sequences	High quality sequences	Percentage High Quality Sequences
S1T1-1	160852	39605	24.62	199950	54967	27.49
S1T1-2	168295	46610	27.70	158748	47171	23.59
S1T1-3	189007	72979	38.61	245745	61555	30.79
S1T2-1	129067	33177	25.71	176700	72633	36.33
S1T2-2	117235	11905	10.15	214334	80223	40.12
S1T2-3	152281	16333	10.73	237382	71432	35.72
S1T3-1	144126	47308	32.82	187442	45794	22.90
S1T3-2	167505	46540	27.78	164027	71845	35.93
S1T3-3	158402	73069	46.13	164933	12231	6.12
S1T4-1	160125	50225	31.37	212257	44420	22.22
S1T4-2	119517	71533	59.85	167423	37582	18.80
S1T4-3	162493	54223	33.37	269447	72934	36.48
S2T1-1	172613	42218	24.46	169550	9793	4.90
S2T1-2	205854	75424	36.64	184679	12716	6.36
S2T1-3	202640	62522	30.85	178325	5605	2.80
S2T2-1	167785	62422	37.20	188217	28291	14.15
S2T2-2	139917	15411	11.01	204008	44173	22.09
S2T2-3	201921	58301	28.87	169228	13921	6.96
S2T3-1	176981	51240	28.95	183199	14567	7.29
S2T3-2	143008	66089	46.21	169390	70260	35.14
S2T3-3	203002	63923	31.49	180451	20361	10.18
S2T4-1	186156	63212	33.96	164438	42763	21.39
S2T4-2	162919	49095	30.13	168896	51279	25.65
S2T4-3	189037	56386	29.83	204641	38563	19.29
Total	3980738	1229750	30.77*(±11.09)	4563410	1025079	21.36*(±11.85)
*mean value of all samples. (±) correspond to standard deviation.

## Sheet: Table S3
Table S3. Significant differences at bacterial phylum level between different genotypes cultivated in Natural Soil.
	Solanum chilense		Cherry		Poncho Negro		Cal-Ace
Phylum	Average Read Abundance	SD	Average Read Abundance	SD	Average Read Abundance	SD	Average Read Abundance	SD	ANOVA p-value
Firmicutes	23235.3	38106.8	15332.7	23301.1	15529	10627.8	41410.3	17442.1	0.55379
Proteobacteria	18376	15222.3	15274.7	12153.5	1480	1401.73	3361.67	1775.97	0.162524
Actinobacteriota	7197.67	4732.34	7350.67	6419.72	2183	699.183	5167	1035.33	0.414915
Bacteroidota	4706.33	4451.65	9067	7980.36	163	156.24	248	165.321	0.125143
Chloroflexi	842	380.193	1908.67	2394.08	400.333	265.963	1070.33	374.735	0.532436
Acidobacteriota	484.667	322.839	1047.33	1287.76	149.667	136.053	271.667	287.396	0.434243
Gemmatimonadota	143	106.86	285.333	373.43	21	17.3494	50	28	0.397445
Patescibacteria	2088	1967.82	1121.33	1647.97	46	62.7455	339.667	304.457	0.287341
Verrucomicrobiota	392	337.528	1429	1872.65	84.6667	74.467	277.667	268.649	0.377504
Planctomycetota	509	333.99	993	1116.62	202.333	174.245	618.333	440.038	0.52397
Cyanobacteria	126	79.5424	751.667	1255.34	102.333	95.9236	97.3333	78.5897	0.538555
Myxococcota	40.3333	23.3524	541.667	893.271	31.6667	29.5353	69.6667	18.9033	0.473302

## Sheet: Table S4
Table S4. Significant differences at bacterial phylum level between different genotypes cultivated in Agricultural Soil.
	Solanum chilense		Cherry		Poncho Negro		Cal-Ace
Phylum	Average Read Abundance	SD	Average Read Abundance	SD	Average Read Abundance	SD	Average Read Abundance	SD	ANOVA p-value
Firmicutes	25950	13861	30336	30336	9404	4431.46	2342	1960.28	0.152754
Proteobacteria	6440.33	6524.79	6257.67	6257.67	6856.67	6898.96	15013	2434.5	0.294791
Actinobacteriota	12986.3	7050.34	7259	7259	11462.7	12192.2	13178	5892.08	0.798912
Bacteroidota	631.667	768.788	2516.33	2516.33	1959	2899.15	6898	2235.55	0.097032
Chloroflexi	4777.67	1105.99	4538	4538	5707	7450.52	5399	3516.84	0.986807
Acidobacteriota	600.667	476.572	1394.33	1394.33	1696	1882.46	2868.67	898.58	0.326595
Gemmatimonadota	491.667	360.557	1956.33	1956.33	2771	3903.63	2724.33	2450.59	0.722351
Patescibacteria	198.667	64.671	963.333	963.333	1352.33	1925.04	2008.67	742.516	0.348694
Verrucomicrobiota	243.667	157.214	1409	1409	1190.33	1801.41	3088.33	571.407	0.186091
Planctomycetota	1252.33	200.106	967	967	794.333	686.027	1579.33	354.52	0.221603
Cyanobacteria	2240.67	2247.93	1193.33	1193.33	410.667	367.233	1375.67	1235.56	0.446154
Myxococcota	254.667	278.101	840.333	840.333	1145.67	1478.83	2029.33	894.477	0.294254

## Sheet: Table S5
Table S5. Significant differences at fungal phylum level between different genotypes cultivated in Natural Soil.
	Solanum chilense		Cherry		Poncho Negro		Cal-Ace
Phylum	Average Read Abundance	SD	Average Read Abundance	SD	Average Read Abundance	SD	Average Read Abundance	SD	ANOVA p-value
Ascomycota	32107.3	13912.6	33668	24502.5	46327	14032.6	31331.3	4115.52	0.637924
unidentified	12011,66 ab	3157.74	4055,66 b	2262.72	21180,33 a	7544.97	17786,33 ab	6777.02	0,022*
Basidiomycota	3985.33	4031.85	2451	1820.81	1797	284.336	1584.67	1477.03	0.606372
Mortierellomycota	2612.33	471.852	2615.67	1898.67	2851	2219.22	1592.67	2202.37	0.839839
Chytridiomycota	363,33 ab	328.061	89 b	53.9259	1354 a	477.193	748 ab	615.415	0,03*
Olpidiomycota	0	0	0	0	0	0	0	0	-
Rozellomycota	381	83.5404	109	86.9713	627	661.662	365.667	280.308	0.436458
Mucoromycota	111.667	122.075	227.667	305.631	454.333	665.097	679	716.119	0.571162
Aphelidiomycota	39.6667	34.3851	0	0	1.66667	2.88675	397.333	454.548	0.172904
Glomeromycota	31.6667	54.8483	74	92.7146	147.667	166.794	62.6667	57.1781	0.589083
Monoblepharomycota	1.33333	2.3094	0	0	22.6667	31.7857	16.6667	28.8675	0.517542

## Sheet: Table S6
Table S6. Significant differences at fungal phylum level between different genotypes cultivated in Agricultural Soil.
	Solanum chilense		Cherry		Poncho Negro		Cal-Ace
Phylum	Average Read Abundance	SD	Average Read Abundance	SD	Average Read Abundance	SD	Average Read Abundance	SD	ANOVA p-value
Ascomycota	19782.3	3891.55	16352.3	14909.6	12307.7	4359.78	5612.67	3068.28	0.248937
unidentified	18803	8471.65	13669.7	14941.4	12900	11741.5	3136	1670.21	0.37692
Basidiomycota	4892.67	4784.88	1935.33	2071.95	2370.67	1653.36	255.667	54.3722	0.293289
Mortierellomycota	391.667	231.31	162.667	176.095	850.333	1255.09	58.6667	83.2907	0.486494
Chytridiomycota	128.333	13.5769	392.667	582.732	129.333	76.5659	12.6667	5.03322	0.48294
Olpidiomycota	0	0	2003	3256.04	86.3333	149.534	197.333	224.77	0.429156
Rozellomycota	62.6667	17.9536	105	154.981	25.3333	39.6274	60.3333	60.136	0.73584
Mucoromycota	74	101.474	4	3.60555	43.3333	55.1392	26	31.4802	0.562187
Aphelidiomycota	67	37.5899	304.667	361.11	77.3333	73.7993	12	16.6433	0.295844
Glomeromycota	0	0	0	0	0	0	0	0	-
Monoblepharomycota	0	0	133.333	230.94	4.66667	8.0829	0	0	0.450347

## Sheet: Table S7
Table S7. Comparation of alpha diversity index in rhizosphere bacterial communities, between differents genotypes cultivated in each soil type.
	S. chilense		Cherry		Poncho Negro		Cal Ace
	mean	SD	mean	SD	mean	SD	mean	SD	p-value
Shannon diversity index
Natural Soil	6.00159	3.55129	6.91669	2.64396	5.48187	1.04201	5.7178	0.466369	0.875242
Agricultural Soil	7.21354	0.497738	7.43401	2.13518	8.63122	1.37441	9.55406	0.799858	0.199947
Observed ASV index
Natural Soil	607	348.837	693.667	484.845	262	124.214	440.333	101.323	0.389307
Agricultural Soil	816	144.167	926.667	485.676	1003.33	621.206	1488.67	575.841	0.40909

## Sheet: Table S8
Table S8. Comparation of alpha diversity index in rhizosphere fungal communities, between differents genotypes cultivated in each soil type.
	S. chilense		Cherry		Poncho Negro		Cal Ace
	mean	SD	mean	SD	mean	SD	mean	SD	p-value
Shannon diversity index
Natural Soil	5.7099	0.567418	4.98737	0.588379	5.59199	0.977567	5.59145	0.646264	0.617432
Agricultural Soil	4.82454	0.580776	4.82778	0.0903667	4.57679	0.17269	4.9808	0.401461	0.618512
Observed ASV index
Natural Soil	201.667	48.0555	166.667	38.4231	250.667	20.502	226.667	48.5421	0.147554
Agricultural Soil	161.333	33.946	132	9.53939	130	42.2256	112	23.5797	0.312715

## Sheet: Table S9
Table S9. Shannon diversity index in bacterial communities of the rhizosphere of each genotype cultivated in both soil types.
	Natural Soil		Agricultural Soil
Genotype	mean	SD	mean	SD	p-value
S. chilense	6.00159	3.55129	7.21354	0.497738	0.589728
Cherry	6.91669	2.64396	7.43401	2.13518	0.80507
Poncho Negro	5.48187	1.04201	8.63122	1.37441	0.034097
Cal Ace	5.7178	0.466369	9.55406	0.799858	0.001997

## Sheet: Table S10
Table S10. Observed ASVs diversity index in bacterial communities of the rhizosphere of each genotype cultivated in both soil types.
	Natural Soil		Agricultural Soil
Observed otus	mean	SD	mean	SD	p-value
S. chilense	607	348.837	816	144.167	0.391841
Cherry	693.667	484.845	926.667	485.676	0.588086
Poncho Negro	262	124.214	1003.33	621.206	0.112613
Cal Ace	440.333	101.323	1488.67	575.841	0.036027

[truncated: 10 more sheets: Table S11, Table S12, Tabla S13, Table S14, Table S15, Table S16, Table S17, Table S18, Table S19, Table S20]
